# Supplementary material for: The Importance of the “Time Factor” for the Evaluation of Inhibition Mechanisms: The Case of Selected HDAC6 Inhibitors
Source: Biology (Basel). 2023 Jul 26;12(8):1049. doi: 10.3390/biology12081049 (PMC10452033; doi:10.3390/biology12081049)
Supplement: Supplementary file 1 [file biology-12-01049-s001.zip]

Archive with 1 entries (1 files):
- biology-2449650-supplementary.pdf
